# Supplementary material for: Targeted Blood Plasma Proteomics and Hemostasis Assessment of Post COVID-19 Patients with Acute Myocardial Infarction
Source: Int J Mol Sci. 2023 Mar 30;24(7):6523. doi: 10.3390/ijms24076523 (PMC10094800; doi:10.3390/ijms24076523)
Supplement: Supplementary file 1 [file ijms-24-06523-s001.zip]

Archive with 6 entries (6 files):
- Supplementary Materials File S1.pdf
- Table_S5_Correlations of studied parameters of hemostasis and proteomics with age, BMI, sex.xlsx
- Table_S6_Correlations between protein levels and parameters of hemostasis in the AMI post-COVID group..xlsx
- Table_S7_Correlations between protein levels and parameters of hemostasis in the AMI control group.xlsx
- Table_S8_Correlations between protein levels and parameters of hemostasis in the control post-COVID group. .xlsx
- Table_S9_Correlations between protein levels and parameters of hemostasis in the control group. .xlsx
