# Supplementary material for: Targeted Blood Plasma Proteomics and Hemostasis Assessment of Post COVID-19 Patients with Acute Myocardial Infarction
Source: Int J Mol Sci. 2023 Mar 30;24(7):6523. doi: 10.3390/ijms24076523 (PMC10094800; doi:10.3390/ijms24076523)
Supplement: Supplementary file 1 [file ijms-24-06523-s001.zip › Table_S5_Correlations of studied parameters of hemostasis and proteomics with age, BMI, sex.xlsx]

## Sheet: Sheet 1
	Age	BMI	Sex
Age
BMI			0.25
Sex		0.25
Leukocytes, ×10(9)/L	0.25		0.48
APTT, s	-0.23
PT, s
PT Quick, %	-0.33
Antithrombin III, %
INR	0.35
D-dimer, ng/ml
V, mcm/min
Tlag min		0.26
Vi, mcm/min	0.25
Vst, mcm/min
CS, mcm			0.28
D, a.u.	0.26	0.31
Tsp, min
LOT, min
LP, %/min			0.27
CLT min
LTE, min			-0.27
LI, %			-0.27
CT, s	-0.25
CFT, s	-0.29
α, °	0.35
A10, mm	0.36		-0.25
A15, mm	0.4		-0.28
A20, mm	0.43		-0.29
A30, mm	0.42		-0.3
MCF, mm	0.41		-0.31
LI60 (%)
LP, %
ASPI, AU×min	-0.23	-0.34	-0.32
ADP, AU×min			-0.3
TRAP-6, AU×min
Alpha-2-antiplasmin
Alpha-2-macroglobulin	0.26		-0.25
Beta-2-glycoprotein 1	0.26	0.25	0.31
C4b-binding protein alpha chain
Coagulation factor IX		0.47
Coagulation factor XII	-0.23
Coagulation factor XIII A chain
Coagulation factor XIII B chain
Fibrinogen beta chain	0.35	0.28
Fibrinogen gamma chain	0.34	0.27
Fibronectin
Hyaluronan-binding protein 2
Kallistatin
Plasma serine protease inhibitor			0.27
Protein Z-dependent protease inhibitor
Prothrombin		0.24
Serotransferrin
Vitamin K-dependent protein S		0.34
Vitronectin		0.41
Carbonic anhydrase 1
Tenascin-X
Lumican	0.39
Fibulin-1	0.28		-0.32
Alpha-1-antitrypsin
Fetuin-B
Inter-alpha-trypsin inhibitor heavy chain H2
Tetranectin	-0.26
Xaa-Pro dipeptidase
Angiogenin	0.28		0.32
Insulin-like growth factor-binding protein 2	0.29	-0.36
Insulin-like growth factor-binding protein 3	-0.36
Insulin-like growth factor-binding protein complex acid labile subunit	-0.35		-0.32
Retinol-binding protein 4		0.31	0.29
Pigment epithelium-derived factor	0.27	0.49	0.32
Clusterin		-0.23
L-selectin	-0.39
Phosphatidylinositol-glycan-specific phospholipase D			0.42
Plastin-2
Attractin		0.37
Ficolin-2			0.23
Extracellular matrix protein 1
C-reactive protein		0.33
Haptoglobin		0.35
Leucine-rich alpha-2-glycoprotein	0.28
Ceruloplasmin
Hemopexin	0.24	0.36
Lipopolysaccharide-binding protein	0.28	0.38
Complement C1q subcomponent subunit A
Complement C1q subcomponent subunit B		0.34
Complement C1s subcomponent		0.31
Complement C3		0.55
Complement C5	0.27	0.25	0.24
Complement C6
Complement C8 alpha chain			-0.35
Complement C8 beta chain
Complement C9	0.28
Complement factor B		0.51
Complement factor I		0.54
Complement C4
Mannan-binding lectin serine protease 2A
Plasma protease C1 inhibitor		0.23
Apolipoprotein A-I	-0.39	-0.24	-0.34
Apolipoprotein A-IV
Apolipoprotein B-100
Apolipoprotein C-I	-0.26
Apolipoprotein C-II		0.27	0.32
Apolipoprotein C-III		0.32	0.36
Apolipoprotein C-IV		0.3
Apolipoprotein E
Apolipoprotein F		-0.36	-0.24
Apolipoprotein L1	-0.23
Apolipoprotein M
Phosphatidylcholine-sterol acyltransferase
Phospholipid transfer protein
Serum amyloid A-1 and A-2 proteins
Zinc-alpha-2-glycoprotein
Alpha-2-HS-glycoprotein
Matrix Gla protein	0.37	0.28	0.27
Corticosteroid-binding globulin	-0.31		-0.26
Sex hormone-binding globulin		-0.43	-0.38
