# Supplementary material for: Targeted Blood Plasma Proteomics and Hemostasis Assessment of Post COVID-19 Patients with Acute Myocardial Infarction
Source: Int J Mol Sci. 2023 Mar 30;24(7):6523. doi: 10.3390/ijms24076523 (PMC10094800; doi:10.3390/ijms24076523)
Supplement: Supplementary file 1 [file ijms-24-06523-s001.zip › Table_S6_Correlations between protein levels and parameters of hemostasis in the AMI post-COVID group..xlsx]

## Sheet: Sheet 1
	Leukocytes, ×10(9)/L	APTT, s	PT, s	PT Quick, %	Antithrombin III, %	INR	D-dimer, ng/ml	V, mcm/min	Tlag min	Vi, mcm/min	Vst, mcm/min	CS, mcm	D, a.u.	Tsp, min	LOT, min	LP, %/min	CLT min	LTE, min	LI, %	CT, s	CFT, с	α, °	A10, mm	A15, mm	A20, mm	A30, mm	MCF, mm	LI60 (%)	ML, %	ASPI, AU×min	ADP, AU×min	TRAP-6, AU×min	Alpha-2-antiplasmin	Alpha-2-macroglobulin	Beta-2-glycoprotein 1	C4b-binding protein alpha chain	Coagulation factor IX	Coagulation factor XII	Coagulation factor XIII A chain	Coagulation factor XIII B chain	Fibrinogen beta chain	Fibrinogen gamma chain	Fibronectin	Hyaluronan-binding protein 2	Kallistatin	Plasma serine protease inhibitor	Protein Z-dependent protease inhibitor	Prothrombin	Serotransferrin
Leukocytes, ×10(9)/L	1
APTT, s		1						-0.48		-0.47	-0.49	-0.57
PT, s			1	-0.54		0.5														-0.47						0.46
PT Quick, %		0.3	-0.54	1		-1
Antithrombin III, %					1
INR		-0.34	0.5	-1		1
D-dimer, ng/ml				-0.43		0.43	1
V, mcm/min		-0.48						1		0.67	1	0.95		-0.72
Tlag min		0.34	0.42						1				0.53
Vi, mcm/min		-0.47						0.67		1	0.66	0.83																								-0.62
Vst, mcm/min		-0.49						1		0.66	1	0.95		-0.69
CS, mcm		-0.57					0.37	0.95		0.83	0.95	1																								-0.62
D, a.u.									0.53				1																													0.57
Tsp, min		0.42						-0.72			-0.69	-0.59	0.56	1
LOT, min															1	-0.87	0.95	0.88	0.87
LP, %/min															-0.87	1	-0.94	-0.99	-0.99
CLT min															0.95	-0.94	1	0.96	0.93
LTE, min															0.88	-0.99	0.96	1	0.98
LI, %															0.87	-0.99	0.93	0.98	1
CT, s			-0.47					-0.35	-0.4		-0.35									1	0.57	-0.82	-0.58	-0.63	-0.67	-0.68	-0.55				-0.57
CFT, s									-0.39											0.57	1	-0.79	-0.9	-0.86	-0.81	-0.77	-0.81
α, °			0.46						0.45											-0.82	-0.79	1	0.82	0.86	0.89	0.88	0.73
A10, mm			0.32						0.42											-0.58	-0.9	0.82	1	0.98	0.93	0.89	0.93														0.46
A15, mm			0.38						0.42											-0.63	-0.86	0.86	0.98	1	0.98	0.96	0.94														0.54
A20, mm			0.44						0.46				0.34							-0.67	-0.81	0.89	0.93	0.98	1	0.99	0.92														0.58	0.51
A30, mm			0.46						0.44											-0.68	-0.77	0.88	0.89	0.96	0.99	1	0.92														0.61	0.52
MCF, mm			0.38						0.42											-0.55	-0.81	0.73	0.93	0.94	0.92	0.92	1		-0.49		0.47										0.59
LI60 (%)								-0.34		-0.41	-0.39	-0.41																1	-0.49														0.46
ML, %										0.41	0.35	0.42									0.4		-0.38	-0.37	-0.33	-0.37	-0.49	-0.49	1														-0.57
ASPI, AU×min			0.33							0.35																				1
ADP, AU×min																				-0.57	-0.41	0.41	0.43	0.42	0.41	0.44	0.47				1	0.7
TRAP-6, AU×min																				-0.31			0.37	0.38	0.37	0.38	0.39			0.34	0.7	1
Alpha-2-antiplasmin	0.35																																1					0.46	0.53
Alpha-2-macroglobulin								-0.38			-0.33																						-0.31	1
Beta-2-glycoprotein 1																																			1
C4b-binding protein alpha chain										-0.62		-0.62																0.44	-0.33							1
Coagulation factor IX																																					1										0.44
Coagulation factor XII							-0.4																										0.46					1
Coagulation factor XIII A chain					-0.32																										-0.32		0.53		0.32				1	0.64
Coagulation factor XIII B chain	0.32	-0.38		-0.41		0.41				0.37		0.4																			-0.39		0.3		0.31	-0.31			0.64	1
Fibrinogen beta chain			0.43	-0.42		0.4	0.37		0.33				0.46									0.36	0.46	0.54	0.58	0.61	0.59		-0.35											0.3	1	0.74
Fibrinogen gamma chain			0.32	-0.33		0.33	0.37		0.39				0.57									0.37	0.36	0.45	0.51	0.52	0.42							0.35					0.41	0.41	0.74	1
Fibronectin										-0.34		-0.36				0.44	-0.43		-0.45									0.46	-0.57							0.44					0.35		1
Hyaluronan-binding protein 2																																	0.42						0.35	0.31		0.41		1				0.49
Kallistatin					-0.39											0.42		-0.42	-0.42											0.37			0.39		0.41				0.42	0.34				0.43	1
Plasma serine protease inhibitor																																													0.39	1
Protein Z-dependent protease inhibitor																												0.33								0.43	0.44							0.36			1		0.46
Prothrombin																																	0.41					0.42						0.49	0.39	0.34		1
Serotransferrin													-0.35																								0.34	0.34						0.41	0.31		0.46	0.37	1
Vitamin K-dependent protein S																				0.37									-0.32				0.59			0.47	0.46	0.35	0.56		0.33	0.33	0.31	0.58	0.42		0.57	0.35	0.48
Vitronectin												-0.36																					0.54					0.43						0.55	0.44			0.55	0.37
Carbonic anhydrase 1								0.33																																		-0.33
Tenascin-X	0.36												0.43																				0.35				0.51		0.33		0.35	0.4		0.46			0.47
Lumican			0.31																	-0.4						0.35							-0.39
Fibulin-1							0.32
Alpha-1-antitrypsin			0.45	-0.41		0.39			0.43				0.4																					0.32							0.43	0.51
Fetuin-B																							-0.35	-0.33											0.33	-0.32									0.48	0.54
Inter-alpha-trypsin inhibitor heavy chain H2																																	0.45		0.47										0.33	0.34		0.41	0.32
Tetranectin																																							0.35						0.52
Xaa-Pro dipeptidase	0.33			-0.32		0.31																											0.36						0.45	0.39				0.38	0.46	0.37		0.31	0.43
Angiogenin		-0.36		-0.31		0.32	0.34			0.42																									0.35	-0.51				0.43	0.4	0.47				0.46
Insulin-like growth factor-binding protein 2			0.34																	-0.42		0.4	0.37	0.42	0.43	0.39	0.33						-0.46	0.33		-0.33		-0.36											-0.31
Insulin-like growth factor-binding protein 3					-0.44															0.38													0.54	-0.4	0.3				0.48	0.34					0.51			0.32	0.36
Insulin-like growth factor-binding protein complex acid labile subunit		-0.34			-0.44																												0.5	-0.49				0.33	0.46						0.53			0.35	0.41
Retinol-binding protein 4					-0.32			-0.46		-0.71	-0.43	-0.59			-0.44				-0.4									0.36	-0.46						0.33	0.45		0.31					0.35						0.34
Pigment epithelium-derived factor																																					0.32						0.36			0.43
Clusterin																																					-0.32
L-selectin							-0.33																										0.47					0.42	0.41					0.51	0.38			0.3	0.42
Phosphatidylinositol-glycan-specific phospholipase D															-0.54	0.63	-0.6	-0.61	-0.65	0.43	0.31	-0.34	-0.4	-0.42	-0.4	-0.39	-0.44						0.4	-0.34				0.41						0.35	0.45	0.38		0.33	0.56
Plastin-2	0.35																														-0.4		0.35						0.53	0.59		0.32	-0.34	0.48	0.36			0.36
Attractin									0.34																								0.54				0.36	0.42						0.32				0.33	0.55
Ficolin-2																					0.46	-0.4	-0.38	-0.33							-0.36		0.36		0.33	-0.4				0.36			-0.34		0.47	0.36
Extracellular matrix protein 1																																							0.34			0.38		0.32	0.36
C-reactive protein									0.38				0.54																													0.38
Haptoglobin																																				0.52	0.49							0.33			0.46
Leucine-rich alpha-2-glycoprotein	0.33		0.3	-0.31		0.32			0.37				0.55							-0.35	-0.35	0.33	0.4	0.42	0.44	0.42	0.44														0.53	0.57				-0.41
Ceruloplasmin
Hemopexin																										0.36	0.32						0.31		0.35		0.4				0.53	0.54		0.3			0.37		0.32
Lipopolysaccharide-binding protein			0.34				0.34																											0.36							0.39	0.54
Complement C1q subcomponent subunit A		-0.42		-0.33		0.33	0.39			0.55		0.43																-0.34					0.34		0.36	-0.48				0.42		0.32	-0.36			0.46
Complement C1q subcomponent subunit B																																			0.32							0.31							0.36
Complement C1s subcomponent																					0.38	-0.36	-0.41	-0.36	-0.31								0.48				0.36	0.32	0.41					0.3			0.33		0.43
Complement C3																																	0.49				0.44	0.33						0.5	0.33		0.48		0.47
Complement C5	0.39	-0.35		-0.44		0.44	0.45			0.36																							0.49						0.42	0.5	0.55	0.57		0.53	0.33
Complement C6	0.38	-0.33								0.43																		-0.4	0.38							-0.39						0.43	-0.44	0.31
Complement C8 alpha chain																																				0.55		0.43						0.42			0.41
Complement C8 beta chain																																												0.37
Complement C9													0.46							-0.35	-0.35	0.36	0.34	0.4	0.44	0.43	0.37							0.34							0.41	0.55		0.32		-0.35
Complement factor B																																	0.44				0.46		0.33		0.3	0.33		0.48		0.35	0.38		0.42
Complement factor I																																	0.45				0.5							0.6	0.34		0.41	0.38	0.33
Complement C4		0.4								-0.43		-0.4																								0.41	0.45			-0.38							0.37
Mannan-binding lectin serine protease 2A		-0.4						0.35		0.37				-0.41																														0.32		0.45
Plasma protease C1 inhibitor																																				0.46		0.38	0.34			0.37		0.53			0.39
Apolipoprotein A-I		0.33					-0.34																														0.34
Apolipoprotein A-IV																														0.39							-0.46								0.35
Apolipoprotein B-100																																																0.39
Apolipoprotein C-I																																	0.34					0.36	0.32					0.32	0.43			0.44	0.31
Apolipoprotein C-II					-0.34							-0.37				0.44	-0.41	-0.42	-0.46	0.32													0.39		0.33		0.31		0.46					0.39	0.52		0.41	0.43	0.39
Apolipoprotein C-III				0.34		-0.36														0.34																	0.42								0.38	0.44		0.4	0.4
Apolipoprotein C-IV																				0.4													0.36				0.41		0.32				0.33		0.32	0.41	0.31	0.35	0.33
Apolipoprotein E						-0.3																															0.33	0.32	0.35					0.41			0.33	0.35
Apolipoprotein F												-0.4																								0.48											0.42
Apolipoprotein L1					-0.35																												0.61	-0.4					0.52	0.3				0.39	0.52		0.35	0.31	0.37
Apolipoprotein M	0.33	-0.43								0.39																							0.49						0.38	0.5				0.38	0.47			0.4
Phosphatidylcholine-sterol acyltransferase										-0.46		-0.58																	-0.33	-0.31			0.41			0.53		0.38					0.33	0.54			0.4	0.32	0.36
Phospholipid transfer protein
Serum amyloid A-1 and A-2 proteins													0.46																								0.47				0.39	0.47			-0.32
Zinc-alpha-2-glycoprotein		0.32						-0.38		-0.56	-0.34	-0.47			-0.4													0.54	-0.36							0.57							0.49
Alpha-2-HS-glycoprotein																																													0.32				0.33
Matrix Gla protein							0.43		0.37																									0.36								0.37
Corticosteroid-binding globulin										-0.41		-0.46																					0.32			0.48		0.31	0.45		0.32	0.36		0.58			0.34
Sex hormone-binding globulin																																					-0.5
[truncated: 63 more columns]
