# Supplementary material for: Targeted Blood Plasma Proteomics and Hemostasis Assessment of Post COVID-19 Patients with Acute Myocardial Infarction
Source: Int J Mol Sci. 2023 Mar 30;24(7):6523. doi: 10.3390/ijms24076523 (PMC10094800; doi:10.3390/ijms24076523)
Supplement: Supplementary file 1 [file ijms-24-06523-s001.zip › Table_S7_Correlations between protein levels and parameters of hemostasis in the AMI control group.xlsx]

## Sheet: Sheet 1
	Leukocytes, ×10(9)/L	APTT, s	PT, s	PT Quick, %	Antithrombin III, %	INR	D-dimer, ng/ml	V, mcm/min	Tlag min	Vi, mcm/min	Vst, mcm/min	CS, mcm	D, a.u.	Tsp, min	LOT, min	LP, %/min	CLT min	LTE, min	LI, %	CT, s	CFT, s	α, °	A10, mm	A15, mm	A20, mm	A30, mm	MCF, mm	LI60 (%)	ML, %	ASPI, AU×min	ADP, AU×min	TRAP-6, AU×min	Alpha-2-antiplasmin	Alpha-2-macroglobulin	Beta-2-glycoprotein 1	C4b-binding protein alpha chain	Coagulation factor IX	Coagulation factor XII	Coagulation factor XIII A chain	Coagulation factor XIII B chain	Fibrinogen beta chain	Fibrinogen gamma chain	Fibronectin	Hyaluronan-binding protein 2	Kallistatin	Plasma serine protease inhibitor	Protein Z-dependent protease inhibitor	Prothrombin	Serotransferrin
Leukocytes, ×10(9)/L	1
APTT, s		1
PT, s			1	-0.79		0.76																																							-0.65
PT Quick, %			-0.79	1		-0.99	-0.77
Antithrombin III, %					1
INR			0.76	-0.99		1	0.78
D-dimer, ng/ml			0.48	-0.77		0.78	1
V, mcm/min								1		0.72	1	0.91
Tlag min									1
Vi, mcm/min		-0.56		-0.44		0.44		0.72		1										-0.71
Vst, mcm/min								1		0.71	1	0.91
CS, mcm								0.91		0.72	0.91	1
D, a.u.		0.45								-0.48			1
Tsp, min								-0.58					0.6	1
LOT, min															1	-0.71	0.83	0.84	0.72
LP, %/min							-0.58						0.66		-0.71	1	-0.88	-0.93	-1
CLT min							0.54								0.83	-0.88	1	0.97	0.88
LTE, min							0.56								0.84	-0.93	0.97	1	0.94
LI, %	-0.48						0.57						-0.64		0.72	-1	0.88	0.94	1
CT, s		0.5						-0.47		-0.71			0.47							1
CFT, s														0.56						0.47	1	-0.99	-0.85	-0.8	-0.75	-0.72	-0.65				-0.73
α, °														-0.56						-0.47	-0.99	1	0.88	0.83	0.77	0.74	0.67				0.73
A10, mm			0.5																		-0.85	0.88	1	0.98	0.92	0.88	0.83												-0.69						-0.7
A15, mm			0.45																		-0.8	0.83	0.98	1	0.96	0.94	0.9												-0.67						-0.67
A20, mm			0.46																		-0.75	0.77	0.92	0.96	1	0.99	0.97
A30, mm			0.44																		-0.72	0.74	0.88	0.94	0.99	1	0.99																		-0.68
MCF, mm			0.44																		-0.65	0.67	0.83	0.9	0.97	0.99	1																		-0.68
LI60 (%)															-0.52													1	-0.84
ML, %															0.52													-0.84	1
ASPI, AU×min																				-0.51										1	0.65
ADP, AU×min										0.52										-0.63	-0.73	0.73	0.54	0.54	0.59	0.58	0.56			0.65	1	0.67
TRAP-6, AU×min																					-0.56	0.54									0.67	1
Alpha-2-antiplasmin																														0.55			1
Alpha-2-macroglobulin																												0.47						1
Beta-2-glycoprotein 1																																			1
C4b-binding protein alpha chain			0.53										0.46												0.49	0.51	0.54									1
Coagulation factor IX								-0.64		-0.54											0.49	-0.46															1
Coagulation factor XII																																				-0.57		1
Coagulation factor XIII A chain			-0.47								0.58	0.65									0.55	-0.6	-0.69	-0.67	-0.6	-0.54	-0.52												1
Coagulation factor XIII B chain			-0.44																																				0.62	1
Fibrinogen beta chain	0.54												0.57	0.63																						0.48					1	0.95
Fibrinogen gamma chain													0.64	0.63													0.46						0.45			0.53	0.49				0.95	1
Fibronectin																														-0.5					0.53			-0.45					1
Hyaluronan-binding protein 2																																	0.5											1
Kallistatin			-0.65	0.43																	0.48	-0.52	-0.7	-0.67	-0.65	-0.68	-0.68																		1
Plasma serine protease inhibitor	-0.54																					-0.52	-0.62	-0.65	-0.58	-0.63	-0.59													0.63						1
Protein Z-dependent protease inhibitor																																															1
Prothrombin																																	0.5											0.47				1
Serotransferrin																																		0.56										0.44				0.56	1
Vitamin K-dependent protein S								-0.46								0.5																	0.55				0.65				0.47	0.56		0.51				0.51
Vitronectin				0.45		-0.44		-0.54		-0.64		-0.54																									0.54							0.48			0.45	0.57
Carbonic anhydrase 1																							-0.47	-0.45
Tenascin-X													0.51			0.55			-0.54							0.45	0.46										0.52				0.61	0.62		0.47		-0.5	0.52
Lumican	-0.45				0.53																							0.57	-0.54																	0.75	-0.56
Fibulin-1							0.53																							-0.49	-0.46	-0.51		0.66
Alpha-1-antitrypsin	0.53												0.82			0.67	-0.51	-0.57	-0.66						0.46	0.48	0.46									0.46					0.74	0.77					0.47
Fetuin-B			-0.62	0.48		-0.48																											0.54							0.51				0.46
Inter-alpha-trypsin inhibitor heavy chain H2																																																	0.56
Tetranectin											0.52	0.57											-0.48		-0.46					-0.53									0.59								-0.52
Xaa-Pro dipeptidase
Angiogenin			-0.45																																		0.52			0.55				0.51
Insulin-like growth factor-binding protein 2														-0.57																0.48
Insulin-like growth factor-binding protein 3																					0.57	-0.57	-0.46	-0.48								-0.48	0.56			-0.47				0.48
Insulin-like growth factor-binding protein complex acid labile subunit																																	0.76							0.44				0.61				0.57	0.49
Retinol-binding protein 4																												0.47	-0.56				-0.51		0.63								0.66
Pigment epithelium-derived factor																													-0.46						0.46								0.46
Clusterin																																			0.49						0.67	0.59		0.57
L-selectin									-0.62			0.64
Phosphatidylinositol-glycan-specific phospholipase D			-0.69	0.5		-0.5																-0.46	-0.58	-0.52	-0.52	-0.52	-0.49																	0.56	0.69
Plastin-2											0.54	0.57																								0.45
Attractin					0.44																0.56	-0.54	-0.48	-0.48	-0.49						-0.5	-0.7																	0.62
Ficolin-2																														0.5			0.46			-0.54
Extracellular matrix protein 1																																			0.58		-0.43						0.5
C-reactive protein		0.49						-0.48					0.65											0.51	0.51	0.53	0.53								-0.51		0.46				0.64	0.72					0.48
Haptoglobin													0.85			0.74		-0.64	-0.73							0.46	0.47	0.49													0.61	0.65		0.47
Leucine-rich alpha-2-glycoprotein													0.55										0.6	0.71	0.76	0.76	0.77			0.45	0.45		0.46			0.44					0.62	0.7
Ceruloplasmin																																												0.7			0.71	0.59
Hemopexin																																												0.59					0.51
Lipopolysaccharide-binding protein	0.53												0.64													0.47	0.49									0.7					0.77	0.83					0.47
Complement C1q subcomponent subunit A																0.6	-0.52		-0.6														0.55				0.6			0.45
Complement C1q subcomponent subunit B																																		0.64		0.56					0.58	0.64
Complement C1s subcomponent													0.61														0.46						0.47									0.54		0.48				0.71	0.48
Complement C3							0.44																																		0.47	0.54		0.58					0.55
Complement C5								-0.5																						0.5			0.73				0.62				0.57	0.63		0.56			0.48	0.66
Complement C6														0.56																			0.44				0.52		0.44	0.75						0.56
Complement C8 alpha chain																								0.47	0.54	0.57	0.61						0.48								0.51	0.63			-0.47		0.48
Complement C8 beta chain								-0.61			-0.52																						0.47				0.53				0.44	0.56
Complement C9	0.5												0.75											0.48	0.58	0.59	0.61						0.44			0.65					0.79	0.88
Complement factor B			0.46										0.57											0.46	0.47	0.45	0.46									0.52			-0.45		0.44	0.53
Complement factor I								-0.47					0.61												0.45	0.46	0.47						0.52								0.59	0.65		0.65			0.48	0.48	0.45
Complement C4			0.46																									0.46								0.49				-0.5
Mannan-binding lectin serine protease 2A								-0.48																													0.6				0.67	0.73
Plasma protease C1 inhibitor								-0.48					0.53																								0.48							0.65			0.46	0.44
Apolipoprotein A-I
Apolipoprotein A-IV			-0.46																		0.46	-0.49	-0.58	-0.48	-0.46														0.51
Apolipoprotein B-100																														0.54			0.68				0.63					0.53						0.67	0.49
Apolipoprotein C-I																																																0.6	0.46
Apolipoprotein C-II	-0.62				0.61
Apolipoprotein C-III	-0.55				0.48			-0.47		-0.54										0.58	0.5	-0.47
Apolipoprotein C-IV					0.51										0.59
Apolipoprotein E																																	0.56
Apolipoprotein F																														0.53			0.68				0.44					0.44		0.61			0.57	0.7
Apolipoprotein L1			-0.46														-0.5													0.67			0.57			-0.45								0.5				0.45	0.53
Apolipoprotein M			-0.56	0.44																										0.51			0.62			-0.65				0.66				0.44				0.52
Phosphatidylcholine-sterol acyltransferase			-0.52																														0.68				0.44							0.69
Phospholipid transfer protein																				0.46	0.61	-0.62	-0.71	-0.71	-0.7	-0.68	-0.66				-0.56	-0.49
Serum amyloid A-1 and A-2 proteins	0.47												0.56												0.5	0.53	0.52						0.58				0.44				0.67	0.72					0.54	0.53
Zinc-alpha-2-glycoprotein																												0.55	-0.66						0.54	0.58
Alpha-2-HS-glycoprotein																					0.47	-0.5	-0.54	-0.47				0.46																	0.63
Matrix Gla protein														0.68							0.65	-0.6			-0.49	-0.49					-0.5															0.66	-0.5
Corticosteroid-binding globulin				0.51		-0.53	-0.47																																	0.64			-0.49					0.52
Sex hormone-binding globulin														-0.76																											-0.54	-0.6
[truncated: 63 more columns]
