# Supplementary material for: Targeted Blood Plasma Proteomics and Hemostasis Assessment of Post COVID-19 Patients with Acute Myocardial Infarction
Source: Int J Mol Sci. 2023 Mar 30;24(7):6523. doi: 10.3390/ijms24076523 (PMC10094800; doi:10.3390/ijms24076523)
Supplement: Supplementary file 1 [file ijms-24-06523-s001.zip › Table_S8_Correlations between protein levels and parameters of hemostasis in the control post-COVID group. .xlsx]

## Sheet: Sheet 1
	Leukocytes, ×10(9)/L	APTT, s	PT, s	PT Quick, %	Antithrombin III, %	INR	D-dimer, ng/ml	V, mcm/min	Tlag min	Vi, mcm/min	Vst, mcm/min	CS, mcm	D, a.u.	Tsp, min	LOT, min	LP, %/min	CLT min	LTE, min	LI, %	CT, s	CFT, s	α, °	A10, mm	A15, mm	A20, mm	A30, mm	MCF, mm	LI60 (%)	ML, %	ASPI, AU×min	ADP, AU×min	TRAP-6, AU×min	Alpha-2-antiplasmin	Alpha-2-macroglobulin	Beta-2-glycoprotein 1	C4b-binding protein alpha chain	Coagulation factor IX	Coagulation factor XII	Coagulation factor XIII A chain	Coagulation factor XIII B chain	Fibrinogen beta chain	Fibrinogen gamma chain	Fibronectin	Hyaluronan-binding protein 2	Kallistatin	Plasma serine protease inhibitor	Protein Z-dependent protease inhibitor	Prothrombin	Serotransferrin
Leukocytes, ×10(9)/L	1
APTT, s		1
PT, s			1	-1		1																													-0.57		-0.57									-0.56		-0.59
PT Quick, %			-1	1		-1																													0.55		0.56											0.59
Antithrombin III, %			-0.36	0.39	1		-0.59
INR			1	-1	-0.36	1																													-0.57		-0.58									-0.57		-0.59
D-dimer, ng/ml					-0.59		1																										-0.62
V, mcm/min		-0.37						1		0.9	1	0.97		-0.92						-0.56
Tlag min								0.36	1				0.58
Vi, mcm/min		-0.41					0.39	0.9		1	0.89	0.94		-0.85						-0.59
Vst, mcm/min								1		0.89	1	0.97		-0.91
CS, mcm								0.97		0.94	0.97	1		-0.87						-0.56
D, a.u.									0.58				1
Tsp, min							-0.71	-0.92		-0.85	-0.91	-0.87		1
LOT, min									0.37						1	-0.89	0.86	0.88	0.89
LP, %/min								-0.44	-0.51	-0.41	-0.4	-0.41			-0.89	1	-0.96	-0.96	-1
CLT min								0.4	0.42	0.38		0.37			0.86	-0.96	1	0.95	0.96
LTE, min								0.37	0.41						0.88	-0.96	0.95	1	0.96
LI, %								0.43	0.51	0.4	0.39	0.4			0.89	-1	0.96	0.96	1
CT, s			-0.36	0.4	0.39	-0.36	-0.39	-0.56	-0.42	-0.59	-0.55	-0.56		0.7						1
CFT, s		0.44			0.37		-0.41	-0.37		-0.41		-0.36	-0.37						-0.37	0.38	1	-0.97	-0.89	-0.81	-0.72	-0.68	-0.62
α, °		-0.4					0.36	0.39		0.44	0.38	0.4								-0.43	-0.97	1	0.94	0.86	0.77	0.74	0.67
A10, mm								0.36		0.46	0.38	0.43	0.41							-0.46	-0.89	0.94	1	0.97	0.91	0.89	0.84
A15, mm										0.42		0.4	0.49							-0.5	-0.81	0.86	0.97	1	0.98	0.97	0.93
A20, mm													0.49							-0.54	-0.72	0.77	0.91	0.98	1	0.99	0.97
A30, mm													0.5							-0.52	-0.68	0.74	0.89	0.97	0.99	1	0.98
MCF, mm													0.53							-0.53	-0.62	0.67	0.84	0.93	0.97	0.98	1															0.55
LI60 (%)				0.36			-0.53			-0.42					-0.38						0.4	-0.4	-0.43	-0.44	-0.45	-0.41		1	-0.81
ML, %							0.37								0.39													-0.81	1
ASPI, AU×min	0.45																													1	0.56	0.59
ADP, AU×min																									0.37	0.4	0.41			0.56	1
TRAP-6, AU×min	0.4	-0.36																							0.39	0.38	0.4			0.59	0.52	1
Alpha-2-antiplasmin					0.44		-0.62	-0.42		-0.44	-0.37	-0.38		0.7																			1
Alpha-2-macroglobulin																																		1												-0.58
Beta-2-glycoprotein 1			-0.57	0.55		-0.57																													1		0.54									0.58
C4b-binding protein alpha chain					0.51									0.58												0.36							0.46			1
Coagulation factor IX			-0.57	0.56		-0.58																													0.54		1
Coagulation factor XII															-0.41																							1
Coagulation factor XIII A chain													-0.46		-0.52	0.38		-0.37	-0.38		0.41							0.36	-0.4										1	0.55
Coagulation factor XIII B chain																														-0.38	-0.44					-0.52			0.55	1
Fibrinogen beta chain											0.36	0.4	0.53											0.38	0.39	0.38	0.42										0.44				1	0.8
Fibrinogen gamma chain	0.36										0.41	0.47	0.5										0.4	0.49	0.51	0.49	0.55										0.42				0.8	1
Fibronectin													0.39																				0.36										1
Hyaluronan-binding protein 2			-0.38			-0.36																															0.49	0.39						1					0.63
Kallistatin			-0.52	0.5		-0.51																											0.36		0.5		0.45			0.46			0.47		1
Plasma serine protease inhibitor			-0.56	0.55		-0.57															0.43	-0.46	-0.49	-0.43	-0.39	-0.38		0.48						-0.58	0.58		0.41	0.4	0.39						0.48	1
Protein Z-dependent protease inhibitor							-0.42							0.62																								0.48						0.47			1		0.59
Prothrombin			-0.59	0.59		-0.59																											0.4		0.37		0.5	0.4						0.37	0.46	0.42		1	0.55
Serotransferrin																							0.41	0.46	0.46	0.47	0.47										0.45	0.46						0.63			0.59	0.55	1
Vitamin K-dependent protein S					0.41		-0.39																											-0.45											0.42
Vitronectin			-0.52	0.49		-0.52																													0.44		0.58					0.4		0.56	0.49		0.41	0.45	0.58
Carbonic anhydrase 1
Tenascin-X																																									0.44					0.44
Lumican																					-0.42	0.39	0.41	0.42	0.41	0.39	0.37	-0.53													0.43	0.48
Fibulin-1								0.45		0.54	0.43	0.5									-0.36		0.4										-0.42									0.45
Alpha-1-antitrypsin																				-0.48					0.39	0.4	0.41		0.36	0.45	0.5			0.5														-0.36
Fetuin-B																																										0.45
Inter-alpha-trypsin inhibitor heavy chain H2																																										0.42
Tetranectin																														-0.38
Xaa-Pro dipeptidase										0.39	0.4	0.41
Angiogenin																																		-0.39			0.43				0.49	0.4		0.41		0.65	0.42
Insulin-like growth factor-binding protein 2			0.62	-0.64		0.63																						-0.38					-0.43				-0.62						-0.39	-0.42	-0.43			-0.57	-0.51
Insulin-like growth factor-binding protein 3			-0.38	0.37		-0.37																																0.36						0.46				0.43
Insulin-like growth factor-binding protein complex acid labile subunit							-0.43																					0.37					0.49					0.48						0.43			0.36	0.41	0.46
Retinol-binding protein 4			-0.6	0.61	0.54	-0.6	-0.49													0.38								0.53	-0.42				0.42		0.44	0.36	0.4								0.51			0.56
Pigment epithelium-derived factor			-0.69	0.68		-0.68																												-0.36	0.68		0.58				0.36				0.42	0.71		0.45
Clusterin		0.37			0.55		-0.4																																					0.44	0.36
L-selectin	0.41																															0.43				-0.36
Phosphatidylinositol-glycan-specific phospholipase D			-0.49	0.5	0.56	-0.5																						0.42	-0.39				0.39	-0.42	0.47		0.42	0.39							0.55	0.46		0.52
Plastin-2																															0.46
Attractin			-0.47	0.47		-0.47															-0.42	0.42	0.43	0.43	0.42	0.41	0.39								0.36		0.52							0.45				0.42	0.41
Ficolin-2																																		-0.39		-0.58			0.51	0.6						0.66
Extracellular matrix protein 1									-0.36																															0.36
C-reactive protein																								0.38	0.4		0.36										0.64				0.44	0.49		0.41					0.51
Haptoglobin																																				0.55	0.51								0.39			0.36	0.56
Leucine-rich alpha-2-glycoprotein										0.42	0.39	0.48	0.38							-0.38			0.48	0.54	0.56	0.57	0.57	-0.46		0.56	0.36											0.5							0.38
Ceruloplasmin																				-0.39		0.38	0.41	0.4	0.37	0.38
Hemopexin																					-0.4	0.37	0.42	0.43	0.42	0.39	0.37									0.39	0.43					0.37	0.38						0.42
Lipopolysaccharide-binding protein																					-0.39	0.44	0.49	0.5	0.5	0.46	0.5										0.57				0.49	0.45		0.45					0.56
Complement C1q subcomponent subunit A		-0.38						0.39		0.46		0.38									-0.37												-0.41				0.49				0.36	0.42		0.45
Complement C1q subcomponent subunit B													0.5		0.39									0.42	0.42	0.43	0.47										0.39		-0.45				0.45
Complement C1s subcomponent													0.55								-0.42	0.45	0.54	0.61	0.62	0.6	0.59									0.53	0.42		-0.44		0.41	0.42	0.43						0.43
Complement C3			-0.53	0.51		-0.52																													0.39		0.7				0.41	0.49		0.59	0.53		0.36	0.44	0.62
Complement C5								0.44			0.45	0.43	0.44																								0.51				0.47	0.62		0.46	0.39		0.45		0.37
Complement C6										0.41																										-0.41				0.55						0.46
Complement C8 alpha chain																														0.57	0.49					0.46							0.42						0.36
Complement C8 beta chain																														0.39																			0.44
Complement C9													0.6								-0.46	0.53	0.65	0.72	0.74	0.72	0.72	-0.47		0.36				0.41		0.42					0.56	0.63				-0.38
Complement factor B			-0.37	0.37		-0.38							0.39									0.4	0.45	0.5	0.49	0.46	0.47								0.41		0.55				0.57	0.4						0.42	0.57
Complement factor I			-0.47	0.46		-0.47																													0.38		0.72				0.45	0.39	0.46	0.39	0.55			0.5	0.47
Complement C4													0.42																							0.38
Mannan-binding lectin serine protease 2A	0.38																											0.36															0.37			0.54
Plasma protease C1 inhibitor				0.36	0.45																														0.42	0.65	0.44												0.4
Apolipoprotein A-I		-0.43																																									-0.38
Apolipoprotein A-IV			-0.44	0.44		-0.43																																		0.37			-0.39
Apolipoprotein B-100
Apolipoprotein C-I			-0.41	0.4		-0.41		-0.36												0.56							-0.36			-0.51	-0.5				0.37		0.42			0.39					0.39	0.43		0.44
Apolipoprotein C-II			-0.41	0.39		-0.4																						0.4	-0.49					-0.45	0.53		0.54									0.49		0.43
Apolipoprotein C-III			-0.5	0.49		-0.5																						0.39	-0.47					-0.4	0.4		0.63							0.44		0.4		0.61	0.38
Apolipoprotein C-IV																																			0.39		0.5											0.44
Apolipoprotein E													0.38																														0.48
Apolipoprotein F															-0.4			-0.41
Apolipoprotein L1															-0.39	0.41	-0.41	-0.48	-0.41																					0.37	0.36				0.38
Apolipoprotein M													-0.4		-0.41			-0.38																		-0.52			0.49	0.48			-0.56
Phosphatidylcholine-sterol acyltransferase			-0.42	0.43		-0.41																														0.41	0.42							0.47
Phospholipid transfer protein																																		-0.49											0.36
Serum amyloid A-1 and A-2 proteins					-0.39																-0.53	0.49	0.43	0.38													0.37
Zinc-alpha-2-glycoprotein								-0.36		-0.44				0.57						0.48																0.45				-0.39
Alpha-2-HS-glycoprotein									-0.47																										0.46	0.43						0.4
Matrix Gla protein											0.37	0.41																							0.46						0.43
Corticosteroid-binding globulin															-0.42	0.41	-0.49	-0.5	-0.41											0.46								0.38
Sex hormone-binding globulin																												-0.43						0.53			-0.54						-0.52		-0.54	-0.5		-0.51
[truncated: 63 more columns]
