# Supplementary material for: Targeted Blood Plasma Proteomics and Hemostasis Assessment of Post COVID-19 Patients with Acute Myocardial Infarction
Source: Int J Mol Sci. 2023 Mar 30;24(7):6523. doi: 10.3390/ijms24076523 (PMC10094800; doi:10.3390/ijms24076523)
Supplement: Supplementary file 1 [file ijms-24-06523-s001.zip › Table_S9_Correlations between protein levels and parameters of hemostasis in the control group. .xlsx]

## Sheet: Sheet 1
	Leukocytes, ×10(9)/L	APTT, s	PT, s	PT Quick, %	Antithrombin III, %	INR	D-dimer, ng/ml	V, mcm/min	Tlag min	Vi, mcm/min	Vst, mcm/min	CS, mcm	D, a.u.	Tsp, min	LOT, min	LP, %/min	CLT min	LTE, min	LI, %	CT, s	CFT, s	α, °	A10, mm	A15, mm	A20, mm	A30, mm	MCF, mm	LI60 (%)	ML, %	ASPI, AU×min	ADP, AU×min	TRAP-6, AU×min	Alpha-2-antiplasmin	Alpha-2-macroglobulin	Beta-2-glycoprotein 1	C4b-binding protein alpha chain	Coagulation factor IX	Coagulation factor XII	Coagulation factor XIII A chain	Coagulation factor XIII B chain	Fibrinogen beta chain	Fibrinogen gamma chain	Fibronectin	Hyaluronan-binding protein 2	Kallistatin	Plasma serine protease inhibitor	Protein Z-dependent protease inhibitor	Prothrombin	Serotransferrin
Leukocytes, ×10(9)/L	1
APTT, s		1
PT, s	-0.48		1	-0.99		0.99
PT Quick, %	0.45		-0.99	1		-0.99
Antithrombin III, %					1
INR	-0.45		0.99	-0.99		1
D-dimer, ng/ml							1
V, mcm/min								1			1	0.92
Tlag min									1
Vi, mcm/min								0.53		1		0.78																								-0.63
Vst, mcm/min								1		0.55	1	0.93
CS, mcm								0.92		0.78	0.93	1
D, a.u.										-0.49			1																							0.75
Tsp, min							0.5	-0.54						1
LOT, min													0.65		1	-0.69	0.85	0.83	0.71																	0.7
LP, %/min		0.62													-0.69	1	-0.87	-0.93	-0.99																								-0.7
CLT min															0.85	-0.87	1	0.96	0.87
LTE, min		-0.46											0.48		0.83	-0.93	0.96	1	0.93
LI, %		-0.61													0.71	-0.99	0.87	0.93	1
CT, s							-0.43													1		-0.64	-0.62	-0.66	-0.65
CFT, s			-0.42	0.45																0.56	1	-0.98	-0.92	-0.85	-0.78	-0.75	-0.7
α, °			0.41	-0.44			0.4													-0.64	-0.98	1	0.92	0.86	0.8	0.76	0.71
A10, mm			0.4	-0.42			0.51													-0.62	-0.92	0.92	1	0.98	0.95	0.92	0.89
A15, mm							0.53													-0.66	-0.85	0.86	0.98	1	0.99	0.97	0.95
A20, mm							0.51													-0.65	-0.78	0.8	0.95	0.99	1	0.99	0.97
A30, mm							0.49													-0.61	-0.75	0.76	0.92	0.97	0.99	1	0.99
MCF, mm							0.46													-0.6	-0.7	0.71	0.89	0.95	0.97	0.99	1
LI60 (%)															0.59													1	-0.86
ML, %										0.46					-0.58	0.58	-0.54	-0.58	-0.57									-0.86	1
ASPI, AU×min	0.47				0.46																									1
ADP, AU×min																				-0.44			0.4	0.46	0.51	0.53	0.58			0.48	1	0.64
TRAP-6, AU×min								0.61		0.4	0.44	0.44									-0.46	0.45	0.49	0.5	0.51	0.49	0.52			0.42	0.64	1
Alpha-2-antiplasmin										-0.55		-0.45	0.56		0.66															0.44			1			0.61					0.65							0.8
Alpha-2-macroglobulin																										0.41	0.44				0.38			1
Beta-2-glycoprotein 1			-0.47	0.49	0.43	-0.49															0.58	-0.55	-0.56	-0.47	-0.43	-0.4									1
C4b-binding protein alpha chain										-0.63			0.75		0.7		0.57	0.62											-0.46				0.61			1
Coagulation factor IX	0.38		-0.44	0.44	0.39	-0.43															0.44	-0.43	-0.41											-0.39	0.56		1										0.62
Coagulation factor XII								0.49			0.42																	0.4										1
Coagulation factor XIII A chain																												0.5	-0.54										1
Coagulation factor XIII B chain								-0.44			-0.48																												0.58	1
Fibrinogen beta chain													0.59		0.48															0.46			0.65			0.41	0.47				1	0.87						0.64
Fibrinogen gamma chain													0.51																				0.4				0.49				0.87	1
Fibronectin															0.56	-0.7	0.63	0.65	0.65																								1
Hyaluronan-binding protein 2						-0.42	0.42																															0.41		0.39				1		0.65
Kallistatin																																	0.39										0.53		1
Plasma serine protease inhibitor						-0.43																																				0.41		0.65		1
Protein Z-dependent protease inhibitor			-0.43	0.4		-0.4																															0.62				0.39						1
Prothrombin													0.45		0.57						0.41	-0.41								0.51			0.8			0.39	0.39				0.64	0.44						1
Serotransferrin				-0.38																	-0.46	0.44	0.46	0.45	0.42	0.41	0.44										-0.4												1
Vitamin K-dependent protein S				0.42	0.46								0.39								0.51	-0.51											0.64		0.5	0.47	0.54				0.52	0.49						0.58
Vitronectin																																	0.41				0.4				0.5	0.45					0.46
Carbonic anhydrase 1	0.57				-0.51
Tenascin-X	0.45																																				0.66					0.41		0.45				0.41
Lumican																															0.41
Fibulin-1							0.47														-0.53	0.52	0.58	0.53	0.5	0.53	0.53				0.42			0.5	-0.39										0.38
Alpha-1-antitrypsin																												-0.41														0.39
Fetuin-B	0.42		-0.47	0.41		-0.45																					0.42			0.44	0.64	0.46									0.38
Inter-alpha-trypsin inhibitor heavy chain H2																																			0.63
Tetranectin											0.47				0.45
Xaa-Pro dipeptidase
Angiogenin	0.52															0.55	-0.53	-0.59	-0.52		0.72	-0.7	-0.68	-0.6	-0.56	-0.55	-0.5								0.47				0.42
Insulin-like growth factor-binding protein 2																																						-0.52
Insulin-like growth factor-binding protein 3	0.48		-0.45	0.4		-0.48																											0.39					0.43	0.38	0.41				0.66
Insulin-like growth factor-binding protein complex acid labile subunit			-0.41			-0.43																											0.45					0.46	0.39	0.46				0.6
Retinol-binding protein 4				0.41									0.43		0.54	-0.53	0.63	0.63	0.56																0.43	0.6	0.58										0.45		-0.39
Pigment epithelium-derived factor																					0.53	-0.55	-0.56	-0.51	-0.48	-0.47	-0.48							-0.39	0.62		0.57						0.43			0.47			-0.53
Clusterin			-0.46	0.43		-0.48																															0.42							0.5	0.58	0.51
L-selectin	0.39																															0.39											0.46						-0.41
Phosphatidylinositol-glycan-specific phospholipase D			-0.47	0.45		-0.47															0.47	-0.42													0.45						0.42	0.44					0.43	0.45
Plastin-2															0.54	-0.49		0.5	0.48																								0.44
Attractin															0.46													0.41					0.66								0.41				0.48
Ficolin-2
Extracellular matrix protein 1																																										0.41		-0.41
C-reactive protein																																					0.57			0.42	0.54	0.67		0.45
Haptoglobin					0.53								0.42
Leucine-rich alpha-2-glycoprotein							0.39						0.56	0.51	0.58		0.46	0.5															0.4	0.46		0.41					0.56	0.43
Ceruloplasmin																															0.43													0.46
Hemopexin										-0.42			0.58																							0.59	0.41				0.48	0.6	0.45
Lipopolysaccharide-binding protein													0.41		0.46		0.51	0.56	0.49																	0.41					0.42	0.4
Complement C1q subcomponent subunit A	0.41									0.45
Complement C1q subcomponent subunit B													0.39																							0.54					0.39
Complement C1s subcomponent										-0.46			0.53		0.58			0.46									0.43						0.53			0.63					0.49	0.45						0.4
Complement C3													0.47																				0.46			0.55		0.43			0.54	0.54		0.41
Complement C5																														0.41			0.49	0.43						0.51	0.77	0.73						0.41
Complement C6	0.57									0.43			-0.52		-0.63	0.62	-0.7	-0.75	-0.61																	-0.7
Complement C8 alpha chain										-0.4			0.54		0.79	-0.49	0.67	0.69	0.49											0.49			0.65			0.63					0.53	0.39	0.42					0.54
Complement C8 beta chain															0.58			0.5												0.59			0.49							0.5	0.61	0.49						0.42
Complement C9													0.48												0.42	0.43	0.42							0.47		0.42					0.43	0.48
Complement factor B					0.48								0.47																	0.39					0.39		0.56				0.54	0.69
Complement factor I										-0.44			0.68		0.51																		0.6			0.6	0.52				0.68	0.61						0.46
Complement C4					0.39								0.57																							0.61	0.54
Mannan-binding lectin serine protease 2A	0.56																																									0.38
Plasma protease C1 inhibitor					0.46								0.62								0.52	-0.51											0.48		0.4	0.54	0.56				0.53	0.52						0.42	-0.5
Apolipoprotein A-I																																	-0.39											0.48	-0.4	0.41
Apolipoprotein A-IV													-0.41																						0.55						-0.43							-0.42
Apolipoprotein B-100																																									0.38	0.41						0.41
Apolipoprotein C-I
Apolipoprotein C-II								-0.43													0.5	-0.48										-0.42	0.52								0.5	0.46						0.5
Apolipoprotein C-III																					0.47	-0.4											0.48				0.39				0.53	0.5					0.53	0.51
Apolipoprotein C-IV	0.45		-0.56	0.58		-0.56															0.53	-0.54	-0.43										0.56		0.5		0.61				0.48	0.5					0.46	0.49
Apolipoprotein E		0.47
Apolipoprotein F																																		0.46				-0.41
Apolipoprotein L1																																															0.41
Apolipoprotein M	0.51												-0.53				-0.51	-0.48																		-0.51			0.45	0.4
Phosphatidylcholine-sterol acyltransferase																					0.47	-0.4													0.62		0.43				0.49	0.61
Phospholipid transfer protein																		0.45
Serum amyloid A-1 and A-2 proteins										-0.41			0.52																				0.48								0.45	0.41						0.5
Zinc-alpha-2-glycoprotein													0.5		0.62	-0.5	0.55	0.6	0.49																	0.65	0.52		-0.4								0.38		-0.49
Alpha-2-HS-glycoprotein															0.62	-0.61	0.63	0.65	0.62									0.54	-0.59							0.42													0.4
Matrix Gla protein									0.44																								0.42	0.55										-0.44		-0.47
Corticosteroid-binding globulin																																				0.44	0.4				0.42	0.39
Sex hormone-binding globulin							0.41								-0.47		-0.49	-0.5	-0.46	-0.4		0.44	0.43	0.43	0.44	0.46	0.45					0.38		0.6			-0.47
[truncated: 63 more columns]
